# Supplementary material for: Development of a Small-Footprint 50 MHz Linear Array: Fabrication and Micro-Ultrasound Imaging Demonstration
Source: Sensors (Basel). 2024 Mar 13;24(6):1847. doi: 10.3390/s24061847 (PMC10974379; doi:10.3390/s24061847)
Supplement: Supplementary file 1 [file sensors-24-01847-s001.zip]

Archive with 1 entries (1 files):
- sensors-2874881-supplementary.mp4
